# Supplementary material for: Superiority of a Novel Multifunctional Amorphous Hydrogel Containing Olea europaea Leaf Extract (EHO-85) for the Treatment of Skin Ulcers: A Randomized, Active-Controlled Clinical Trial
Source: J Clin Med. 2022 Feb 25;11(5):1260. doi: 10.3390/jcm11051260 (PMC8911376; doi:10.3390/jcm11051260)
Supplement: Supplementary file 1 [file jcm-11-01260-s001.zip]

Archive with 1 entries (1 files):
- jcm-1547961-supplementary.pdf
